# Supplementary material for: Serine/Glycine Lipid Recovery in Lipid Extracts From Healthy and Diseased Dental Samples: Relationship to Chronic Periodontitis
Source: Front Oral Health. 2021 Jul 16;2:698481. doi: 10.3389/froh.2021.698481 (PMC8757817; doi:10.3389/froh.2021.698481)
Supplement: Supplementary file 1 [file Table_1.XLSX]

## Sheet: Sheet1
	Data for Figure 3A
	Sample	Lipid L342	Lipid L430	Lipid L567	Lipid L654	Lipid L1256 (pos)	Lipid UnSub PG DHC	Lipid Sub PG DHC	Lipid PE DHC	Lipid PEA	D9-3-OH C17:0	Total		Sample	Lipid L342	Lipid L430	Lipid L567	Lipid L654	Lipid L1256 (pos)	Lipid UnSub PG DHC	Lipid Sub PG DHC	Lipid PE DHC	Lipid PEA
	W83 WT Agar	20	9	265	ND	8	44	34	242	32	n/a	654		W83 WT Agar	3.0581	1.37615	40.5199	0	1.22324	6.72783	5.19878	37.0031	4.89297
	W83WT Broth	9509	7988	19842	320	719	ND	ND	ND	1266	n/a	39644		W83WT Broth	23.986	20.1493	50.0504	0.807184	1.81364	0	0	0	3.19342
	W83 1780 Broth	3497	3359	11369	219	470	ND	ND	ND	2102	n/a	21016		W83 1780 Broth	16.6397	15.9831	54.0969	1.04206	2.23639	0	0	0	10.0019
	W83 1780 PT-COW	13	31	260	ND	11	18	ND	58	144	n/a	535		W83 1780 PT-COW	2.42991	5.79439	48.5981	0	2.05607	3.36449	0	10.8411	26.9159
	W83 1780 Complemented	420	385	4431	109	180	1483	223	3500	522	n/a	11253		W83 1780 Complemented	3.73234	3.42131	39.3762	0.968631	1.59957	13.1787	1.98169	31.1028	4.63876
	Capno gingivals	1375	868	6182	575	9	ND	ND	28	8534	n/a	17571		Capno gingivals	7.82539	4.93996	35.183	3.27244	0.0512208	0	0	0.159353	48.5687
	Capno sputigena	585	405	6615	355	ND	ND	ND	ND	4660	n/a	12620		Capno sputigena	4.6355	3.20919	52.4168	2.813	0	0	0	0	36.9255
	Capno ochracea	1144	842	6396	474	1913	ND	ND	ND	4463	n/a	15232		Capno ochracea	7.5105	5.52784	41.9905	3.11187	12.5591	0	0	0	29.3002
	P endodontalis	11515	1138	18720	ND	28	ND	ND	73	42	n/a	31516		P endodontalis	36.537	3.61086	59.3984	0	0.0888438	0	0	0.231628	0.133266
	P endo	467	658	4927	227	1629	ND	ND	5358	1052	n/a	14318		P endo	3.26163	4.59561	34.4112	1.58542	11.3773	0	0	37.4214	7.34739
	T forsythia	27	37	100	25	806	18	117	1498	641	n/a	3269		T forsythia	0.825941	1.13184	3.05904	0.76476	24.6559	0.550627	3.57908	45.8244	19.6084
	B22 Pg TL	79	450	1549	286	8043	312	729	21542	19742	n/a	52732		B22 Pg TL	0.149814	0.853372	2.9375	0.542365	15.2526	0.591671	1.38246	40.8519	37.4384
	B23 Pg TL 3327	130	644	3299	698	14014	391	1313	35007	36502	n/a	91998		B23 Pg TL 3327	0.141307	0.700015	3.58595	0.758712	15.2329	0.425009	1.4272	38.0519	39.6769
	P intermedia	43	62	585	53	1157	ND	ND	2516	14941	n/a	19357		P intermedia	0.222142	0.320298	3.02216	0.273803	5.97717	0	0	12.9979	77.1865
	Data for Figure 3B
	Sample name	Lipid L342	Lipid L430	Lipid L567	Lipid L654	Lipid L1256 (pos)	Total	L342	L430	L567	L654	L1256		Sample name	L342	L430	L567	L654	L1256			L1256/L567				Ratio Calc/Tooth
	Calculus 1	36	25	72	29	907	1069	3.36763	2.33863	6.73527	2.71282	84.8457		Calculus 1	3.36763	2.33863	6.73527	2.71282	84.8457			0.0793826		L342	L430	L567	L654	L1256
	Tooth 1	130	64	295	76	20	585	22.2222	10.9402	50.4274	12.9915	3.4188		Tooth 1	22.2222	10.9402	50.4274	12.9915	3.4188			14.75		0.151543	0.213766	0.133564	0.208815	24.8174
	Calculus 2	7	0	74	34	278	393	1.78117	0	18.8295	8.6514	70.7379		Calculus 2	1.78117	0	18.8295	8.6514	70.7379			0.266187
	Tooth 2	9	11	71	46	71	208	4.32692	5.28846	34.1346	22.1154	34.1346		Tooth 2	4.32692	5.28846	34.1346	22.1154	34.1346			1		0.411648	0	0.551625	0.391194	2.07232
	Calculus 3	163	54	688	35	38	978	16.6667	5.52147	70.3476	3.57873	3.88548		Calculus 3	16.6667	5.52147	70.3476	3.57873	3.88548			18.1053
	Tooth 3	189	91	520	95	0	895	21.1173	10.1676	58.1006	10.6145	0		Tooth 3	21.1173	10.1676	58.1006	10.6145	0			#DIV/0!		0.789242	0.543046	1.21079	0.337154	#DIV/0!
	Calculus 4	81	34	278	25	28	446	18.1614	7.62332	62.3318	5.60538	6.27803		Calculus 4	18.1614	7.62332	62.3318	5.60538	6.27803			9.92857
	Tooth 4	186	171	479	106	23	965	19.2746	17.7202	49.6373	10.9845	2.38342		Tooth 4	19.2746	17.7202	49.6373	10.9845	2.38342			20.8261		0.942246	0.430205	1.25575	0.510301	2.63404
	Calculus 5	10	11	29	0	16	66	15.1515	16.6667	43.9394	0	24.2424		Calculus 5	15.1515	16.6667	43.9394	0	24.2424			1.8125
	Paired tooth 5	71	74	180	60	0	385	18.4416	19.2208	46.7532	15.5844	0		Paired tooth 5	18.4416	19.2208	46.7532	15.5844	0			#DIV/0!		0.821596	0.867117	0.939815	0	#DIV/0!
	Calculus 6	63	29	113	10	16	231	27.2727	12.5541	48.9177	4.329	6.92641		Calculus 6	27.2727	12.5541	48.9177	4.329	6.92641			7.0625
	Tooth 6	488	55	513	28	38	1122	43.4938	4.90196	45.7219	2.49554	3.38681		Tooth 6	43.4938	4.90196	45.7219	2.49554	3.38681			13.5		0.627049	2.56104	1.0699	1.73469	2.04511
	Calculus 7	0	9	110	13	98	230	0	3.91304	47.8261	5.65217	42.6087		Calculus 7	0	3.91304	47.8261	5.65217	42.6087			1.12245
	Tooth 7	0	21	132	23	143	319	0	6.58307	41.3793	7.21003	44.8276		Tooth 7	0	6.58307	41.3793	7.21003	44.8276			0.923077		#DIV/0!	0.59441	1.1558	0.783932	0.950502
														Plaque 1	0	0	11.0236	0	88.9764
							Sample name	L342	L430	L567	L654	L1256		Plaque 2	0	0	43.9716	0	56.0284
							Plaque 1	0	0	11.0236	0	88.9764
							Plaque 2	0	0	43.9716	0	56.0284
														Sample name	Calculus 1	Tooth 1	Calculus 2	Tooth 2	Calculus 3	Tooth 3	Calculus 4	Tooth 4	Calculus 5	Paired tooth 5	Calculus 6	Tooth 6	Calculus 7	Tooth 7
														L342	3.36763	22.2222	1.78117	4.32692	16.6667	21.1173	18.1614	19.2746	15.1515	18.4416	27.2727	43.4938	0	0
														L430	2.33863	10.9402	0	5.28846	5.52147	10.1676	7.62332	17.7202	16.6667	19.2208	12.5541	4.90196	3.91304	6.58307
														L567	6.73527	50.4274	18.8295	34.1346	70.3476	58.1006	62.3318	49.6373	43.9394	46.7532	48.9177	45.7219	47.8261	41.3793
														L654	2.71282	12.9915	8.6514	22.1154	3.57873	10.6145	5.60538	10.9845	0	15.5844	4.329	2.49554	5.65217	7.21003
														L1256	84.8457	3.4188	70.7379	34.1346	3.88548	0	6.27803	2.38342	24.2424	0	6.92641	3.38681	42.6087	44.8276
	Data for Figure 4A
			Ion Abundances														Percent
		L342	L430	L567	L654	L1256								Total	L342	L430	L567	L654	L1256
	Diseased tooth 1	0	16	36	21	105								178	0	8.98876	20.2247	11.7978	58.9888
	Diseased tooth 2	0	81	52	84	137								354	0	22.8814	14.6893	23.7288	38.7006
	Diseased tooth 3	0	8	0	0	60								68	0	11.7647	0	0	88.2353
	Diseased tooth 4	21	28	103	25	192								369	5.69106	7.58808	27.9133	6.77507	52.0325
	Diseased tooth 5	0	0	18	0	27								45	0	0	40	0	60
	Impacted tooth 1	0	0	0	0	11								11	0	0	0	0	100
	Impacted tooth 2	0	0	0	0	0								0	0	0	0	0	0
	Impacted tooth 3	0	0	0	0	0								0	0	0	0	0	0
	Impacted tooth 5	0	0	0	0	0								0	0	0	0	0	0
	Impacted tooth 6	0	0	0	0	0								0	0	0	0	0	0
	t test	0.373901	0.137719	0.0764293	0.166581	0.0239963											Percent
														Sample	Mean L342	Mean L430	Mean L567	Mean L654	Mean L1256	SD1	SD2	SD3	SD$	SD5
			Mean Ion Abundancess											Diseased teeth	1.13821	10.2446	20.5655	8.46033	59.5914	2.54512	8.30037	14.9104	9.87749	18.1285
	Sample	L342	L430	L567	L654	L1256	SD1	SD2	SD3	SD4	SD5			Impacted teeth	0	0	0	0	20	0	0	0	0	44.7214
	Diseaed teeth	4.2	26.6	41.8	26	104.2	9.39149	32.1216	39.3599	34.4311	64.6119
	Impacterd teeth	0	0	0	0	2.2	0	0	0	0	4.91935
		D L342	D L430	D L567	D L654	D L1256	H L342	H L430	H L567	H L654	H L1256
		0	16	36	21	105	0	0	0	0	11
		0	81	52	84	137	0	0	0	0	0
		0	8	0	0	60	0	0	0	0	0
		21	28	103	25	192	0	0	0	0	0
		0	0	18	0	27	0	0	0	0	0
		Tukey's multiple comparisons test	Mean Diff.	95.00% CI of diff.	Below threshold?	Summary	Adjusted P Value
		D L342 vs. H L342	4.2	-55.89 to 64.29	No	ns	>0.9999	A-F
		D L430 vs. H L430	26.6	-33.49 to 86.69	No	ns	0.8913	B-G
		D L567 vs. H L567	41.8	-18.29 to 101.9	No	ns	0.3938	C-H
		D L654 vs. H L654	26	-34.09 to 86.09	No	ns	0.9037	D-I
		D L1256 vs. H L1256	102	41.91 to 162.1	Yes	****	<0.0001	E-J
		Dunn's multiple comparisons test	Mean rank diff.	Significant?	Summary	Adjusted P Value
		D L342 vs. H L342	4.2	No	ns	>0.9999	A-F
		D L430 vs. H L430	17.6	No	ns	>0.9999	B-G
		D L567 vs. H L567	20.4	No	ns	0.4501	C-H
		D L654 vs. H L654	14.6	No	ns	>0.9999	D-I
		D L1256 vs. H L1256	26.2	Yes	*	0.0423	E-J
	Data for Figure 4B
	L567 D	L567 C	L1256 D	L1256 C		L567 D	L567 C	L1256 D	L1256 C			L567 D	L567 C	L1256 D	L1256 C			L567 D	L567 C	L1256 D	L1256 C
	0.226483	0	1.4193	0.192604		0.226483	0	1.4193	0.192604			0.226483	0	1.4193	0.192604		Mean	0.358257	0.212761	0.577495	0.0791189
	0.653207	0.22177	1.0095	0		0.653207	0.22177	1.0095	0			0.653207	0.365186	1.0095			Std Dev	0.360357	0.165486	0.482689	0.143622
	0.25	0	0.5625	0		0.25	0	0.5625	0			0.25	0.22177	0.5625	0
	1.21043	0.441379	1.04283	0		1.21043	0.441379	1.04283	0			1.21043	0	1.04283	0			Sample	Mean	Std Dev
	0.261878	0.123686	0.654695	0		0.261878	0.123686	0.654695	0			0.261878	0.441379	0.654695	0			L567 H/G	0.212761	0.165486
	0	0.345369	0.278496	0		0	0.345369	0.278496	0			0	0.123686	0.278496	0			L567 Dis	0.358257	0.360357
	0	0.204696	0	0.361228		0	0.204696	0	0.361228			0	0.345369	0	0			L1256 H/G	0.0791189	0.143622
	0.25822		0.688587			0.25822		0.688587				0.25822	0.204696	0.688587	0.361228			L1256 Dis	0.577495	0.482689
	0.519972		0			0.519972		0				0.519972		0
	0.202381		0.119048			0.202381		0.119048				0.202381		0.119048
					t test	0.220168		0.0103838
	L567 D	L567 C	L1256 D	L1256 C		Category	Level				Tukey's multiple comparisons test	Mean Diff.	95.00% CI of diff.	Below threshold?	Summary	Adjusted P Value
	0.226483		1.4193	0.192604		L567 Dis	0.226483				L567 D vs. L567 C	0.1673	-0.2940 to 0.6285	No	ns	0.7584	A-B
	0.653207	0.22177	1.0095	0		L567 Dis	0.653207				L567 D vs. L1256 D	-0.2192	-0.6378 to 0.1993	No	ns	0.4946	A-C
	0.25		0.5625	0		L567 Dis	0.25				L567 D vs. L1256 C	0.2791	-0.1821 to 0.7404	No	ns	0.3695	A-D
	1.21043	0.441379	1.04283	0		L567 Dis	1.21043				L567 C vs. L1256 D	-0.3865	-0.8478 to 0.07474	No	ns	0.1258	B-C
	0.261878	0.123686	0.654695	0		L567 Dis	0.261878				L567 C vs. L1256 C	0.1119	-0.3884 to 0.6122	No	ns	0.9287	B-D
	0	0.345369	0.278496	0		L567 Dis	0				L1256 D vs. L1256 C	0.4984	0.03713 to 0.9596	Yes	*	0.0303	C-D
	0	0.204696	0	0.361228		L567 Dis	0
	0.25822		0.688587			L567 Dis	0.25822
	0.519972		0			L567 Dis	0.519972				Dunn's multiple comparisons test	Mean rank diff.	Significant?	Summary	Adjusted P Value
	0.202381		0.119048			L567 Dis	0.202381				L567 D vs. L567 C	3	No	ns	>0.9999	A-B
						L567 H/G					L567 D vs. L1256 D	-4	No	ns	>0.9999	A-C
						L567 H/G	0.365186				L567 D vs. L1256 C	9.786	No	ns	0.2941	A-D
						L567 H/G	0.22177				L567 C vs. L1256 D	-7	No	ns	0.861	B-C
						L567 H/G					L567 C vs. L1256 C	6.786	No	ns	>0.9999	B-D
						L567 H/G	0.441379				L1256 D vs. L1256 C	13.79	Yes	*	0.0333	C-D
						L567 H/G	0.123686
						L567 H/G	0.345369
						L567 H/G	0.204696
						L1256 Dis	1.4193
						L1256 Dis	1.0095
						L1256 Dis	0.5625
						L1256 Dis	1.04283
						L1256 Dis	0.654695
						L1256 Dis	0.278496
						L1256 Dis	0
						L1256 Dis	0.688587
						L1256 Dis	0
						L1256 Dis	0.119048
						L1256 H/G	0.192604
						L1256 H/G	0
						L1256 H/G	0
						L1256 H/G	0
						L1256 H/G	0
						L1256 H/G	0
						L1256 H/G	0.361228
